# Supplementary material for: Alterations of the Gut Microbiota in Multiple System Atrophy Patients
Source: Front Neurosci. 2019 Oct 18;13:1102. doi: 10.3389/fnins.2019.01102 (PMC6813281; doi:10.3389/fnins.2019.01102)
Supplement: Supplementary file 2 [file Table_1.XLSX]

## Sheet: Supplementary Table 1
Supplementary Table 1. The dietary frequencies of subjects.
Dietary patterna	MSA group (%) (n=15)	Healthy group (%) (n=15)	p-value
Fruits			0.291
≥ once a day	12 (80.0%)	14 (93.3%)
once a day - once a week	3 (20.0%)	1 (6.7%)
<once a week	0	0
Meat			0.417
≥ once a day	10 (66.7%)	12 (80.0%)
once a day - once a week	5 (33.3&)	3 (20.0%)
<once a week	0	0
Eggs			0.217
≥ once a day	10 (66.7%)	13 (86.7%)
once a day - once a week	3 (20.0%)	1 (6.7%)
<once a week	2 (13.3%)	1 (6.7%)
Beans			0.890
≥ once a day	6 (40.0%)	4 (26.7%)
once a day - once a week	6 (40.0%)	10 (66.7%)
<once a week	3 (20%)	1 (6.7%)
Fish			0.484
≥ once a day	4 (26.7%)	3 (20.0%)
once a day - once a week	11 (73.3%)	11 (73.3%)
<once a week	0	1 (6.7%)
Dairy			0.684
≥ once a day	7 (46.7%)	8 (53.3%)
once a day - once a week	3 (20.0%)	3 (20.0%)
<once a week	5 (33.3%)	4 (26.7%)
Dietary diversity scoreb	8.3 (0.7)	8.5 (0.5)	0.391
a: The food categorization was based on the Chinese Dietary Guidelines. All subjects consumed grains, vegetables and oil at least once a day. No subject consumed the fish oil as the dietary supplement. b: presented as mean (SD).

## Sheet: Supplementary Table 2
Supplementary Table 2. The quality of clean reads in each sample.
Samples	ReadNum	BaseNum	ReadLeng	GC%	Q20	Q30
H1_clean	36123078	5373074184	50-150	0.4301	0.9892	0.9654
H2_clean	33667570	5009786126	50-150	0.4253	0.9895	0.9662
H3_clean	33178138	4933182114	50-150	0.4719	0.9886	0.963
H4_clean	34721212	5165918371	50-150	0.3976	0.9895	0.9667
H5_clean	35272243	5246012653	50-150	0.4466	0.9889	0.9643
H6_clean	43147898	6413108326	50-150	0.4786	0.9885	0.9623
H7_clean	32884894	4889851050	50-150	0.4482	0.9888	0.9638
H8_clean	35810472	5324513337	50-150	0.4169	0.9888	0.9645
H9_clean	38967611	5794279015	50-150	0.4164	0.9888	0.9647
H10_clean	31835919	4735828136	50-150	0.4281	0.9891	0.9655
H11_clean	36755862	5465000858	50-150	0.4556	0.9887	0.9634
H12_clean	35103991	5219894282	50-150	0.4022	0.9889	0.9652
H13_clean	39681653	5900215007	50-150	0.4293	0.9888	0.9644
H14_clean	34475095	5124608499	50-150	0.4718	0.9884	0.9621
H15_clean	37144332	5522630969	50-150	0.4513	0.9887	0.9636
M1_clean	46424376	6907299663	50-150	0.4485	0.9913	0.9691
M2_clean	39148040	5827921324	50-150	0.5152	0.9914	0.9685
M3_clean	32950030	4901835496	50-150	0.5122	0.989	0.9631
M4_clean	43167428	6425197660	50-150	0.4073	0.9915	0.9704
M5_clean	41557758	6183630383	50-150	0.4711	0.9913	0.9687
M6_clean	41857198	6227784622	50-150	0.4157	0.9913	0.9696
M7_clean	35016337	5212920520	50-150	0.4686	0.9916	0.9698
M8_clean	38107457	5671816663	50-150	0.4058	0.9897	0.9671
M9_clean	34806319	5177739803	50-150	0.4463	0.9892	0.965
M10_clean	40617202	6042518260	50-150	0.4042	0.9894	0.9663
M11_clean	35195108	5236645206	50-150	41 .36%	0.9894	0.9663
M12_clean	36094323	5368555754	50-150	0.4369	0.9892	0.9651
M13_clean	37155890	5525239738	50-150	0.4236	0.989	0.9648
M14_clean	40551792	6032452323	50-150	0.4368	0.9892	0.9652
M15_clean	36889525	5486955546	50-150	0.4426	0.9891	0.9647
ReadNum, Numbers of reads; BaseNum, Numbers of bases; ReadLeng, Length of reads; GC%, The percentage of bases G and C; Q20, The percentage of bases whose quality scores were ≥ 20; Q30, The percentage of bases whose quality scores were ≥ 30. H, healthy group; M, MSA group.

## Sheet: Supplementary Table 3
Supplementary Table 3. The results of de novo assembly in each sample.
Samples	contig_num	N50	N90	max_len	total_base	GC%
H1	88722	5808	736	158932	199661450	0.4298
H2	87035	7940	801	196248	227487605	0.4498
H3	34305	12042	948	304131	108021865	0.4214
H4	92433	4411	704	173845	190975310	0.4176
H5	27436	13335	937	499526	90532547	0.4571
H6	203850	3155	679	163412	374054850	0.4627
H7	110675	4731	741	199419	242516149	0.4418
H8	61071	6185	783	232938	146636782	0.448
H9	21833	16396	1080	291086	80334118	0.4378
H10	87241	4726	854	136057	210145202	0.4402
H11	143735	3498	693	151016	275460186	0.4504
H12	90886	4957	789	204751	211218673	0.4544
H13	145647	3249	681	185637	269761603	0.4418
H14	62519	2175	642	124886	98989322	0.4498
H15	129022	5486	771	175808	302421468	0.4606
M1	69994	5386	705	236984	150390557	0.4705
M2	59066	1921	616	70454	84959181	0.4657
M3	53111	1885	626	77666	76343392	0.4665
M4	118351	2374	644	138980	192590346	0.4525
M5	165006	3058	662	102220	291196225	0.4825
M6	120188	4634	742	170785	263723988	0.426
M7	154955	3082	666	106445	275954123	0.4809
M8	106486	2304	648	200696	171452791	0.4474
M9	159791	4184	702	259431	325241669	0.4469
M10	98317	4567	735	202628	211878023	0.4523
M11	106106	4706	754	190900	235980822	0.4205
M12	115025	4463	705	161603	238794224	0.4503
M13	168470	3932	699	280310	333064020	0.4456
M14	204624	3187	672	140245	370785486	0.4386
M15	93292	5215	769	199476	214747172	0.4449
contig_num, Numbers of contigs; N50, The sequence length of the shortest contig at 50% of the total genome length; N90, The sequence length of the shortest contig at 90% of the total genome length; max_len, The maximum length of contigs; total_base, Total bases of all contigs; GC%, The percentage of bases G and C.

## Sheet: Supplementary Table 4
Supplementary Table 4. The distribution of gene length in each sample generated through gene prediction.
Samples	>3000	2501-3000	2001-2500	1501-2000	1001-1500	501-1000	<=500
H1	1867	1779	4533	10888	34686	91612	46440
H2	2691	2374	5617	13690	40434	99254	48760
H3	1200	1087	2639	6475	20030	45447	22482
H4	1463	1361	3825	9852	32499	91707	47387
H5	1261	929	2330	5627	16906	36853	17750
H6	3290	3015	7291	18336	60772	183371	97921
H7	2634	2323	5635	13637	42246	110005	55845
H8	1438	1367	3257	8021	26023	67275	33744
H9	1261	1017	2450	5370	15120	30926	14587
H10	1999	1878	4734	12368	39070	93435	45371
H11	2159	2165	5201	14112	46153	135104	69971
H12	1912	1837	4755	11737	38043	96345	47846
H13	1962	2056	5145	13720	44581	133078	70056
H14	500	507	1512	4154	15216	52754	29150
H15	3128	2989	7100	17680	53994	136235	67053
M1	1855	1477	3608	8595	26113	68947	34160
M2	352	416	1109	3308	12446	46847	26121
M3	276	362	981	2954	11107	42241	23595
M4	1202	1164	3024	8326	29252	102278	55738
M5	3113	2608	6385	15086	47599	142812	71775
M6	2105	2098	5532	14365	45945	123082	62307
M7	2935	2559	6099	14528	44913	134327	68230
M8	980	1071	2655	7248	25945	91374	50022
M9	3448	3123	7320	17688	54680	151341	78022
M10	1972	1845	4620	11722	37111	97839	49281
M11	1853	1892	4932	12807	41295	109652	55603
M12	1882	1801	4674	12482	40305	114704	60619
M13	2452	2561	6557	16860	55321	162600	85385
M14	3365	3069	7394	18548	59802	181510	96304
M15	2439	2186	5188	12546	37878	95147	47990
